# Supplementary material for: Weakening the IF2-fMet-tRNA Interaction Suppresses the Lethal Phenotype Caused by GTPase Inactivation
Source: Int J Mol Sci. 2021 Dec 8;22(24):13238. doi: 10.3390/ijms222413238 (PMC8709274; doi:10.3390/ijms222413238)
Supplement: Supplementary file 1 [file ijms-22-13238-s001.zip]

Archive with 1 entries (1 files):
- ijms-1465756-supplementary.pdf
